# Supplementary material for: Identification and validation of genes involved in cervical tumourigenesis
Source: BMC Cancer. 2011 Feb 22;11:80. doi: 10.1186/1471-2407-11-80 (PMC3050856; doi:10.1186/1471-2407-11-80)
Supplement: Additional file 1 — List of genes differentially expressed identified by microarray analysis. [file 1471-2407-11-80-S1.XLS]

## Sheet: SF1_4 CLASS SIGN GENES by micro
CLASS COMPARISON_MEDIAN NORMALIZATION										CLASS COMPARISON_LOWESS NORMALIZATION										CLASS PREDICTION MEDIAN NORMALIZATION											CLASS PREDICTION_LOWESS NORMALIZATION											SAM ANALYSIS - 4 CLASS - MED NORM
Geom mean of ratios in CANCER	Geom mean of ratios in CIN 3	Geom mean of ratios in CIN1	Geom mean of ratios in NORMAL	Unique id	Gene symbol	Parametric p-value	FDR			Geom mean of ratios in CANCER	Geom mean of ratios in CIN3	Geom mean of ratios in CIN1	Geom mean of ratios in NORMAL	Unique id	Gene symbol	Parametric p-value	FDR			Geom mean of ratios in CANCER	Geom mean of ratios in CIN3	Geom mean of ratios in CIN1	Geom mean of ratios in NORMAL	Unique id	Gene symbol	Parametric p-value	t-value				Geom mean of ratios in CANCER	Geom mean of ratios in CIN3	Geom mean of ratios in CIN1	Geom mean of ratios in NORMAL	Unique id	Gene symbol	Parametric p-value	t-value			Gene ID	Gene Name	Score(d)	Numerator(r)	Denominator(s+s0)	contrast-1	contrast-2	contrast-3	contrast-4
1.78308	0.887582	0.868154	0.651245	5397	AGRN	0.000488	0.0193739			1.48736	0.581251	0.586073	0.622001	5397	AGRN	1.78e-05	0.0019529			1.78308	0.887582	0.868154	0.651245	5397	AGRN	0.000488	7.437				1.48736	0.581251	0.586073	0.622001	5397	AGRN	1.78e-05	11.629			5397	AGRN	0.745975	0.549832	0.737065	-1.55824	-0.966489	-0.920931	0.514999
1.24702	1.2411	0.611521	0.54508	35386	APOBEC3B	0.0021597	0.0540155			1.15753	0.970397	0.522709	0.568529	35386	APOBEC3B	0.0013806	0.0494965			1.24702	1.2411	0.611521	0.54508	35386	APOBEC3B	0.0021597	5.857				1.15753	0.970397	0.522709	0.568529	35386	APOBEC3B	0.0013806	6.396			35386	APOBEC3B	0.660104	0.457828	0.69357	-1.43202	-1.1796	0.373739	0.384188
2.93223	1.35765	1.84209	1.38326	18237	B4GALT1	0.0008015	0.0275054			2.2852	0.872026	1.13633	1.21154	18237	B4GALT1	4.43e-05	0.0039784			2.93223	1.35765	1.84209	1.38326	18237	B4GALT1	0.0008015	6.897				2.2852	0.872026	1.13633	1.21154	18237	B4GALT1	4.43e-05	10.428			18237	B4GALT1	0.711914	0.439341	0.617126	-1.37372	-0.662346	-1.42012	0.492085
3.02432	2.56473	1.64392	1.03838	7740	C20orf42/FERMT1	0.0011546	0.0356568			2.93016	2.0427	1.38186	1.09593	7740	C20orf42	0.0008755	0.0352926			3.02432	2.56473	1.64392	1.03838	7740	C20orf42	0.0011546	6.509				2.93016	2.0427	1.38186	1.09593	7740	C20orf42	0.0008755	6.889			7740	C20orf42	0.698532	0.525332	0.752051	-1.73734	-0.811475	0.0848794	0.41707
0.845166	1.04801	0.464086	0.283645	30241	CDC20					0.719067	0.66985	0.338828	0.281947	30241	CDC20	2e-06	0.0003791														0.719067	0.66985	0.338828	0.281947	30241	CDC20	2e-06	14.739			30241	CDC20	0.933337	0.555922	0.595629	-2.35063	-1.08097	1.01967	0.464928
1.5456	0.928088	0.729198	0.467107	21641	CDC25B	4.4e-06	0.0005868			1.30206	0.645985	0.54789	0.468611	21641	CDC25B	1.7e-06	0.0003366			1.5456	0.928088	0.729198	0.467107	21641	CDC25B	4.4e-06	13.288				1.30206	0.645985	0.54789	0.468611	21641	CDC25B	1.7e-06	15.008			21641	CDC25B	0.987888	0.606857	0.614297	-2.32997	-1.2185	-0.616624	0.656204
7.40693	4.24994	2.2512	1.88292	9950	CDH3	0.0034999	0.0758266			6.6863	3.30162	1.91144	1.96342	9950	CDH3	0.0039894	0.100511			7.40693	4.24994	2.2512	1.88292	9950	CDH3	0.0034999	5.368				6.6863	3.30162	1.91144	1.96342	9950	CDH3	0.0039894	5.29			9950	CDH3	0.645106	0.757221	1.17379	-1.31591	-1.08936	-0.283506	0.420983
2.06422	2.11929	0.949991	0.862223	42827	CDKN2A	0.0008235	0.0280219			2.00111	1.86204	0.936861	0.893283	42827	CDKN2A	0.000777	0.0325042			2.06422	2.11929	0.949991	0.862223	42827	CDKN2A	0.0008235	6.868				2.00111	1.86204	0.936861	0.893283	42827	CDKN2A	0.000777	7.02			42827	CDKN2A	0.714428	0.490574	0.686667	-1.52643	-1.31143	0.468164	0.409765
										0.51251	0.468162	0.138494	0.164297	6114	CKS2	1e-07	3.01e-05			0.692228	0.968168	0.258644	0.196318	6114	CKS2	< 1e-07	21.037				0.51251	0.468162	0.138494	0.164297	6114	CKS2	< 1e-07	20.682			6114	CKS2	1.23758	0.704798	0.569496	-2.78462	-2.03876	1.53193	0.62437
3.26436	1.85777	1.96945	0.960887	19344	COL7A1	0.0010038	0.0324009			2.89796	1.42782	1.50357	0.993504	19344	COL7A1	0.000953	0.0375004			3.26436	1.85777	1.96945	0.960887	19344	COL7A1	0.0010038	6.657				2.89796	1.42782	1.50357	0.993504	19344	COL7A1	0.000953	6.796			19344	COL7A1	0.709594	0.590594	0.832298	-1.77101	-0.470499	-0.576289	0.445211
4.21793	2.6244	1.53574	1.61078	21779	DTX3L	0.0001707	0.0091062			3.57774	1.81462	1.1809	1.57269	21779	DTX3L	9e-06	0.0011756			4.21793	2.6244	1.53574	1.61078	21779	DTX3L	0.0001707	8.623				3.57774	1.81462	1.1809	1.57269	21779	DTX3L	9e-06	12.569			21779	DTX3L	0.802407	0.5784	0.720831	-1.48701	-1.58753	-0.458414	0.541443
0.768263	0.262093	0.37935	0.383208	17611	IGF2BP2	0.0007151	0.025443													0.768263	0.262093	0.37935	0.383208	17611	IGF2BP2	0.0007151	7.02				0.696196	0.213253	0.295503	0.38512	17611	IGF2BP2	2.25e-05	11.313			17611	IGF2BP2	0.724359	0.527341	0.72801	-0.953805	-0.974905	-1.74598	0.496664
3.19863	1.02878	0.653256	0.656696	9070	IL8	0.0001356	0.0077637			2.82601	0.828131	0.541014	0.679025	9070	IL8	4.9e-05	0.004263														2.82601	0.828131	0.541014	0.679025	9070	IL8	4.9e-05	10.298			9070	IL8	0.829888	0.962102	1.15932	-1.46619	-1.47294	-0.889556	0.567549
3.02849	1.33042	1.07381	1.07119	25928	INDO	0.0046025	0.0909959			2.99225	1.29838	1.06666	1.1083	25928	INDO	0.004045	0.101381			3.02849	1.33042	1.07381	1.07119	25928	INDO	0.0046025	5.096				2.99225	1.29838	1.06666	1.1083	25928	INDO	0.004045	5.276			25928	INDO	0.625707	0.639133	1.02146	-1.08942	-1.08584	-0.772071	0.432381
4.00544	1.72	1.34502	1.27685	24883	G1P2/ISG15	0.0007979	0.0274236			3.69015	1.47719	1.19186	1.33329	24883	G1P2/ISG15	0.0005133	0.0243195			4.00544	1.72	1.34502	1.27685	24883	G1P2/ISG15	0.0007979	6.902				3.69015	1.47719	1.19186	1.33329	24883	G1P2	0.0005133	7.482			24883	G1P2/ISG15	0.726126	0.684778	0.943056	-1.31695	-1.23421	-0.842983	0.501804
2.29174	1.3406	1.12518	1.11206	22402	ISG20	0.0023478	0.057179			2.22691	1.20483	1.03298	1.1674	22402	ISG20	0.0005982	0.0271623			2.29174	1.3406	1.12518	1.11206	22402	ISG20	0.0023478	5.772				2.22691	1.20483	1.03298	1.1674	22402	ISG20	0.0005982	7.31			22402	ISG20	0.654119	0.438105	0.669763	-1.18716	-1.16046	-0.761571	0.459369
11.8751	7.59975	2.86585	1.8355	1893	KRT17	0.0035754	0.0770129			9.38303	4.5717	2.18951	1.83325	1893	KRT17	0.0021714	0.0674027			11.8751	7.59975	2.86585	1.8355	1893	KRT17	0.0035754	5.347				9.38303	4.5717	2.18951	1.83325	1893	KRT17	0.0021714	5.916			1893	KRT17	0.648197	0.981011	1.51344	-1.42399	-0.988861	-0.0364309	0.399452
5.21829	2.19876	2.06409	1.5504	26984	LAMB3	0.0059455	0.105951			4.76284	1.88635	1.76427	1.61926	26984	LAMB3	0.003057	0.0849476			5.21829	2.19876	2.06409	1.5504	26984	LAMB3	0.0059455	4.844				4.76284	1.88635	1.76427	1.61926	26984	LAMB3	0.003057	5.562
2.74338	1.00001	1.005	2.00016	38722	MAFB	0.0005269	0.0204089			2.63229	1.00683	1.01055	2.0883	38722	MAFB	0.000427	0.0211572			2.74338	1.00001	1.005	2.00016	38722	MAFB	0.0005269	7.352				2.63229	1.00683	1.01055	2.0883	38722	MAFB	0.000427	7.69			38722	MAFB	0.740873	0.532821	0.719181	-0.211989	-1.66576	-1.67628	0.455422
																															0.822537	0.576246	0.432813	0.338139	32021	MCM4	4.1e-06	13.69			32021	MCM4	0.791451	0.499665	0.631327	-2.05878	-0.739654	0.0175232	0.471426
										0.77211	0.537303	0.319055	0.342551	4317	MCM6	2.5e-06	0.0004472														0.77211	0.537303	0.319055	0.342551	4317	MCM6	2.5e-06	14.408			4317	MCM6	0.801122	0.48776	0.608847	-1.88234	-1.23534	0.496811	0.459378
																															0.809451	0.550806	0.373782	0.384644	8479	MELK	4e-07	17.344			8479	MELK	0.945898	0.438226	0.463291	-2.24266	-1.49124	0.11062	0.601657
2.71337	0.83148	0.830691	0.713191	39591	MMP1	0.0058598	0.105165			2.44311	0.780063	0.812615	0.746589	39591	MMP1	0.0075412	0.15145			2.71337	0.83148	0.830691	0.713191	39591	MMP1	0.0058598	4.858				2.44311	0.780063	0.812615	0.746589	39591	MMP1	0.0075412	4.653
2.88801	0.86595	0.903862	0.946924	25000	MMP3	0.0099952	0.147429													2.88801	0.86595	0.903862	0.946924	25000	MMP3	0.0099952	4.342
0.886622	0.636838	0.433225	0.333405	13992	NUP210	0.0019193	0.0501774			0.757635	0.427794	0.319883	0.331406	13992	NUP210	0.000115	0.0080165			0.886622	0.636838	0.433225	0.333405	13992	NUP210	0.0019193	5.979				0.757635	0.427794	0.319883	0.331406	13992	NUP210	0.000115	9.235			13992	NUP210	0.669874	0.51007	0.761442	-1.51055	-0.989575	-0.223216	0.435025
3.04783	2.14107	1.33115	1.53101	32954	PARP14	0.0030883	0.0693723			2.8187	1.68401	1.12852	1.55833	32954	PARP14	0.0002304	0.0132596			3.04783	2.14107	1.33115	1.53101	32954	PARP14	0.0030883	5.494				2.8187	1.68401	1.12852	1.55833	32954	PARP14	0.0002304	8.404			32954	PARP14	0.639285	0.443113	0.693138	-1.0829	-1.3901	-0.346398	0.429074
1.09258	0.84062	0.532923	0.37068	31792	PLOD2	0.0030907	0.0693912													1.09258	0.84062	0.532923	0.37068	31792	PLOD2	0.0030907	5.493				0.903741	0.555216	0.388728	0.363753	31792	PLOD2	0.0004984	7.515			31792	PLOD2	0.645149	0.547857	0.849195	-1.51611	-0.871893	-0.0631386	0.402055
0.73933	0.373367	0.328422	0.311876	8792	SLC16A1	0.0012346	0.037133			0.633526	0.247882	0.227311	0.293235	8792	SLC16A1	0.0002039	0.0121424			0.73933	0.373367	0.328422	0.311876	8792	SLC16A1	0.0012346	6.438				0.633526	0.247882	0.227311	0.293235	8792	SLC16A1	0.0002039	8.547			8792	SLC16A1	0.694569	0.519682	0.748208	-1.26204	-1.15729	-0.897415	0.486844
2.47171	2.75323	1.34572	0.570987	4942	SLC2A1	0.0077407	0.12607			1.86241	1.27342	0.704244	0.487474	4942	SLC2A1	0.0082172	0.16082			2.47171	2.75323	1.34572	0.570987	4942	SLC2A1	0.0077407	4.587				1.86241	1.27342	0.704244	0.487474	4942	SLC2A1	0.0082172	4.569
										0.936643	0.944594	0.468693	0.432823	19830	SMC4	6.04e-05	0.0049096														0.936643	0.944594	0.468693	0.432823	19830	SMC4	6.04e-05	10.033			19830	SMC4	0.767147	0.485806	0.633263	-1.89782	-0.83525	1.12825	0.337334
3.27262	1.42812	1.36097	1.03284	16264	STAT1	0.000603	0.0226095			3.06468	1.25266	1.18131	1.08072	16264	STAT1	0.0001812	0.0111329			3.27262	1.42812	1.36097	1.03284	16264	STAT1	0.000603	7.205				3.06468	1.25266	1.18131	1.08072	16264	STAT1	0.0001812	8.688			16264	STAT1	0.739544	0.642609	0.868925	-1.48852	-1.01055	-0.927116	0.509504
										0.979254	0.707561	0.505809	0.41671	11986	TK1	< 1e-07	< 1e-07														0.979254	0.707561	0.505809	0.41671	11986	TK1	< 1e-07	22.434			11986	TK1	0.884161	0.469528	0.531044	-2.3093	-0.926297	0.240548	0.518931
0.781486	0.628122	0.266788	0.225524	7764	TOP2A	5.6e-06	0.0007066			0.609732	0.323021	0.160779	0.210599	7764	TOP2A	5e-07	0.0001185			0.781486	0.628122	0.266788	0.225524	7764	TOP2A	5.6e-06	12.944				0.609732	0.323021	0.160779	0.210599	7764	TOP2A	5e-07	16.829			7764	TOP2A	0.981318	0.681342	0.694313	-2.11225	-1.74391	0.133154	0.612051
										0.665447	0.633467	0.276696	0.19433	40665	UBE2C	1e-07	3.01e-05														0.665447	0.633467	0.276696	0.19433	40665	UBE2C	< 1e-07	20.658			40665	UBE2C	1.21044	0.709412	0.586075	-3.02771	-1.48319	1.21324	0.622557
NORMAL										NORMAL
1.46327	1.62907	2.01118	7.05254	23087	C20orf114	< 1e-07				1.40246	1.31715	1.50094	5.81339	23087	C20orf114	< 1e-07				1.46327	1.62907	2.01118	7.05254	23087	C20orf114	< 1e-07					1.40246	1.31715	1.50094	5.81339	23087	C20orf114	< 1e-07				23087	C20orf114	1.24592	0.723751	0.580899	3.53916	0.216126	-0.341951	-0.62623
1.03699	1.07294	2.77612	16.0042	40037	TFF3	< 1e-07				1.03648	1.04085	2.14878	12.835	40037	TFF3	< 1e-07				1.03699	1.07294	2.77612	16.0042	40037	TFF3	< 1e-07					1.03648	1.04085	2.14878	12.835	40037	TFF3	< 1e-07				40037	TFF3	1.49392	1.28792	0.862108	4.00609	0.946115	-0.71445	-0.773984
1.62978	2.13732	2.75166	12.3699	10763	FCGBP	< 1e-07				1.62564	1.85761	2.20407	10.4149	10763	FCGBP	< 1e-07				1.62978	2.13732	2.75166	12.3699	10763	FCGBP	< 1e-07					1.62564	1.85761	2.20407	10.4149	10763	FCGBP	< 1e-07				10763	FCGBP	1.26464	0.934048	0.738588	3.49325	0.406056	-0.112875	-0.669709
2.24442	4.23041	8.91624	12.3626	40218	FBLN1	< 1e-07				2.20691	3.36322	5.90125	10.7186	40218	FBLN1	2e-07				2.24442	4.23041	8.91624	12.3626	40218	FBLN1	< 1e-07					2.20691	3.36322	5.90125	10.7186	40218	FBLN1	2e-07
CIN1										CIN1
1.34705	13.8874	44.218	20.2231	29889	CRNN					1.36201	9.11849	23.074	16.7945	29889	CRNN					1.34705	13.8874	44.218	20.2231	29889	CRNN	< 1e-07					1.36201	9.11849	23.074	16.7945	29889	CRNN	< 1e-07				29889	CRNN	2.31345	1.88898	0.816523	3.41325	4.85959	2.71839	-1.59499
2.12137	21.4223	36.0652	8.70334	1790	CSTB					1.54207	8.82594	16.3753	5.94936	1790	CSTB					2.12137	21.4223	36.0652	8.70334	1790	CSTB	< 1e-07					1.54207	8.82594	16.3753	5.94936	1790	CSTB	6e-07				1790	CSTB	1.25148	1.444	1.15384	1.00482	2.83988	2.1675	-0.817362
2.0848	7.04468	14.7405	9.29277	13384	CXCL14										CXCL14					2.0848	7.04468	14.7405	9.29277	13384	CXCL14	< 1e-07					2.09104	5.15919	9.33888	8.69468	13384	CXCL14	1e-07				13384	CXCL14	1.34029	1.04277	0.778015	1.98529	2.88253	1.44666	-0.921306
					DAPL1					1.57591	8.713	8.74068	5.88887	886	DAPL1										DAPL1						1.57591	8.713	8.74068	5.88887	886	DAPL1	< 1e-07				886	DAPL1	1.64835	1.22342	0.742208	1.62727	3.41162	3.21624	-1.12256
					GJA1										GJA1					1.87602	6.2844	13.6663	6.71138	22109	GJA1	< 1e-07					1.58128	3.45517	7.27367	5.37875	22109	GJA1	4.7e-06				22109	GJA1	1.2261	1.00132	0.816676	1.52695	2.84143	1.40544	-0.829171
1.15917	6.79786	8.9684	4.61665	15540	SLURP1										SLURP1					1.15917	6.79786	8.9684	4.61665	15540	SLURP1	< 1e-07					1.18183	4.80209	5.6105	4.59168	15540	SLURP1	< 1e-07				15540	SLURP1	1.86941	1.11919	0.598689	2.23635	3.93946	3.22876	-1.30807
1.74832	12.7486	30.8764	20.9664	3071	SPINK5										SPINK5					1.74832	12.7486	30.8764	20.9664	3071	SPINK5	< 1e-07					1.75215	8.1589	16.1214	16.6165	3071	SPINK5	< 1e-07				3071	SPINK5	1.64826	1.6264	0.986737	2.63722	3.22469	1.88214	-1.13326
CIN3	CLASS COMPARISON_MEDIAN NORMALIZATION									CIN3	CLASS COMPARISON_LOWESS NORMALIZATION									CIN3	CLASS PREDICTION MEDIAN NORMALIZATION										CIN3	CLASS PREDICTION_LOWESS NORMALIZATION										SAM ANALYSIS - 4 CLASS - MED NORM
Geom mean of ratios in CANCER	Geom mean of ratios in CIN 3	Geom mean of ratios in CIN1	Geom mean of ratios in NORMAL	Unique id	Gene symbol	Parametric p-value	FDR			Geom mean of ratios in CANCER	Geom mean of ratios in CIN 3	Geom mean of ratios in CIN1	Geom mean of ratios in NORMAL	Unique id	Gene symbol	Parametric p-value	FDR			Geom mean of ratios in CANCER	Geom mean of ratios in CIN3	Geom mean of ratios in CIN1	Geom mean of ratios in NORMAL	Unique id	Gene symbol	Parametric p-value	t-value				Geom mean of ratios in CANCER	Geom mean of ratios in CIN3	Geom mean of ratios in CIN1	Geom mean of ratios in NORMAL	Unique id	Gene symbol	Parametric p-value	t-value			Gene ID	Gene Name	Score(d)	Numerator(r)	Denominator(s+s0)	contrast-1	contrast-2	contrast-3	contrast-4
1.37605	10.1802	3.27826	1.33455	34387	CALML5	1.5e-06	0.0002466			1.34957	5.92492	2.25185	1.3918	34387	CALML5	0.0003368	0.0176707			1.37605	10.1802	3.27826	1.33455	34387	CALML5	1.5e-06	14.809				1.34957	5.92492	2.25185	1.3918	34387	CALML5	0.0003368	7.962			34387	CALML5	1.05403	0.798334	0.757411	-0.527491	1.27025	3.5369	-0.466224
1.52521	5.40886	3.43628	1.73194	7090	CAPNS2	1.5e-06	0.0002466			1.519	4.0086	2.68758	1.81975	7090	CAPNS2	5.02e-05	0.0043252			1.52521	5.40886	3.43628	1.73194	7090	CAPNS2	1.5e-06	14.805				1.519	4.0086	2.68758	1.81975	7090	CAPNS2	5.02e-05	10.267			7090	CAPNS2	1.03359	0.547642	0.529844	-0.189808	1.8125	3.13826	-0.561276
0.666921	1.12232	0.316049	0.22329	16146	CCNB1	2e-07	4.74e-05			0.559548	0.604302	0.209232	0.212437	16146	CCNB1	< 1e-07	< 1e-07			0.666921	1.12232	0.316049	0.22329	16146	CCNB1	2e-07	18.41				0.559548	0.604302	0.209232	0.212437	16146	CCNB1	< 1e-07	21.535			16146	CCNB1	1.15398	0.623343	0.540167	-2.63869	-1.64415	1.98348	0.493558
0.69155	1.06968	0.501941	0.289369	23761	CCNB2	3.4e-06	0.0004763													0.69155	1.06968	0.501941	0.289369	23761	CCNB2	3.4e-06	13.643				0.566258	0.632216	0.353751	0.275728	23761	CCNB2	2.1e-06	14.709			23761	CCNB2	0.984157	0.462057	0.469495	-2.54037	-0.706571	1.81263	0.360366
1.12249	4.1603	2.15292	1.13932	18188	CD36	< 1e-07	< 1e-07			1.14507	3.45939	1.93773	1.19519	18188	CD36	< 1e-07	< 1e-07			1.12249	4.1603	2.15292	1.13932	18188	CD36	< 1e-07	46.662				1.14507	3.45939	1.93773	1.19519	18188	CD36	< 1e-07	36.453			18188	CD36	1.75358	0.533999	0.30452	-0.808417	2.61314	6.15494	-0.888402
0.845166	1.04801	0.464086	0.283645	30241	CDC20	1.21e-05	0.0012925													0.845166	1.04801	0.464086	0.283645	30241	CDC20	1.21e-05	11.902				0.719067	0.66985	0.338828	0.281947	30241	CDC20	2e-06	14.739			30241	CDC20	0.933337	0.555922	0.595629	-2.35063	-1.08097	1.01967	0.464928
1.84628	2.19142	0.980003	0.869296	16931	CDKN2A	0.0002103	0.0104783			1.83787	1.87263	0.963221	0.903972	16931	CDKN2A	9.35e-05	0.0068614			1.84628	2.19142	0.980003	0.869296	16931	CDKN2A	0.0002103	8.382				2.00111	1.86204	0.936861	0.893283	42827	CDKN2A	0.000777	7.02			42827	CDKN2A	0.714428	0.490574	0.686667	-1.52643	-1.31143	0.468164	0.409765
0.820433	1.73571	0.45941	0.295901	14578	CKS1B	< 1e-07	< 1e-07			0.681234	0.986643	0.292942	0.281592	14578	CKS1B	< 1e-07	< 1e-07			0.820433	1.73571	0.45941	0.295901	14578	CKS1B	< 1e-07	20.882				0.681234	0.986643	0.292942	0.281592	14578	CKS1B	< 1e-07	24.584			14578	CKS1B	1.22297	0.612135	0.500532	-2.76685	-1.40006	2.72976	0.401615
0.692228	0.968168	0.258644	0.196318	6114	CKS2	< 1e-07	< 1e-07			0.51251	0.468162	0.138494	0.164297	6114	CKS2	1e-07	3.01e-05			0.692228	0.968168	0.258644	0.196318	6114	CKS2	< 1e-07	21.037				0.51251	0.468162	0.138494	0.164297	6114	CKS2	< 1e-07	20.682			6114	CKS2	1.23758	0.704798	0.569496	-2.78462	-2.03876	1.53193	0.62437
1.37723	7.99836	4.18478	1.73844	12206	DBI	1.1e-06	0.0001937			0.964525	4.24513	2.19095	1.45993	31699	DBI	7.14e-05	0.005512			1.37723	7.99836	4.18478	1.73844	12206	DBI	1.1e-06	15.266				1.05971	3.53846	1.99904	1.33555	12206	DBI	0.0006055	7.297			12206	DBI	1.06679	0.755979	0.708646	-0.0842632	1.80039	3.19015	-0.583953
1.40728	7.79174	5.27953	1.94079	37709	DYNLL1	< 1e-07	< 1e-07													1.40728	7.79174	5.27953	1.94079	37709	DYNLL1	< 1e-07	20.457				1.01769	3.51396	2.49441	1.40011	37709	DYNLL1	1e-07	18.994			37709	DYNLL1	1.22901	0.792633	0.644937	0.049014	2.42069	3.34313	-0.712758
0.994087	2.81606	1.01088	0.550233	28966	EBP	1e-07	2.65e-05			0.843975	1.57789	0.692368	0.51843	28966	EBP	3e-07	7.64e-05			0.994087	2.81606	1.01088	0.550233	28966	EBP	< 1e-07	19.858				0.843975	1.57789	0.692368	0.51843	28966	EBP	3e-07	17.765			28966	EBP	1.17805	0.497864	0.422616	-2.23001	0.0407545	3.86566	-0.0217844
1.75104	9.97678	8.42282	8.67154	43454	FLJ44635	4e-07	8.53e-05													1.75104	9.97678	8.42282	8.67154	43454	FLJ44635	4e-07	16.733														43454	FLJ44635	1.12996	1.04985	0.929108	1.79711	1.75009	2.02366	-0.787746
1.88789	8.57869	5.20253	2.39384	21902	HEBP2	1e-07	2.65e-05			1.69438	5.04835	3.06053	2.20012	21902	HEBP2	4e-06	0.0006456			1.88789	8.57869	5.20253	2.39384	21902	HEBP2	< 1e-07	20.281				1.69438	5.04835	3.06053	2.20012	21902	HEBP2	4e-06	13.708			21902	HEBP2	1.21219	0.663154	0.547073	-0.0201766	2.17185	3.58418	-0.690681
3.51742	28.373	24.3776	15.841	14666	HOP	2e-07	4.74e-05			3.51774	16.6236	13.8778	14.0491	14666	HOP	1.99e-05	0.0021411			3.51742	28.373	24.3776	15.841	14666	HOP	2e-07	18.125				3.51774	16.6236	13.8778	14.0491	14666	HOP	1.99e-05	11.473			14666	HOP	1.17902	1.17375	0.995533	1.45359	2.10183	2.33007	-0.809482
1.07135	17.5608	12.8144	1.55868	44026	KRT10	< 1e-07	< 1e-07			0.890149	9.09726	7.13398	1.35936	44026	KRT10	2e-07	5.6e-05			1.07135	17.5608	12.8144	1.55868	44026	KRT10	< 1e-07	21.404				0.890149	9.09726	7.13398	1.35936	44026	KRT10	2e-07	18.88			44026	KRT10	1.28464	1.38325	1.07676	-0.180054	2.74081	3.17767	-0.699856
2.31671	36.1765	30.5432	13.5071	37737	KRTDAP	3e-07	6.65e-05			2.24093	20.4407	16.621	12.363	37737	KRTDAP	7.5e-06	0.0010093			2.31671	36.1765	30.5432	13.5071	37737	KRTDAP	3e-07	17.181				2.24093	20.4407	16.621	12.363	37737	KRTDAP	7.5e-06	12.814			37737	KRTDAP	1.15758	1.51097	1.30529	1.22621	2.15374	2.34616	-0.778017
0.725417	1.05126	0.355251	0.226114	8668	NUSAP1	< 1e-07	< 1e-07			0.599787	0.552025	0.220601	0.212397	8668	NUSAP1	1e-07	3.01e-05			0.725417	1.05126	0.355251	0.226114	8668	NUSAP1	< 1e-07	21.282														8668	NUSAP1	1.23514	0.622238	0.503778	-3.01262	-1.6187	1.72865	0.583999
0.904683	1.74607	0.480246	0.253949	17251	PCNA	4e-07	8.53e-05			0.660509	0.76798	0.248786	0.202612	17251	PCNA	1.8e-06	0.0003486			0.904683	1.74607	0.480246	0.253949	17251	PCNA	4e-07	16.913				0.660509	0.76798	0.248786	0.202612	17251	PCNA	1.8e-06	14.953			36024	PCNA	0.903225	0.588427	0.651474	-2.14325	-0.343046	2.14757	0.201633
																															1.69348	3.55862	2.48635	3.71622	20633	RGS5	4e-07	17.231			20633	RGS5	1.10157	0.503044	0.45666	1.87504	1.24395	2.52749	-0.783338
										0.576533	2.75277	1.51698	1.40187	34317	RPS8	< 1e-07	< 1e-07			0.918921	7.42733	3.87826	1.99333	34317	RPS8	2e-07	18.228				0.576533	2.75277	1.51698	1.40187	34317	RPS8	< 1e-07	21.667			34317	RPS8	1.17267	0.94635	0.807006	0.705311	1.95103	3.16718	-0.744008
0.893646	3.91716	1.43445	1.3033	40417	TIMM8B	2e-07	4.74e-05			0.812586	2.24336	0.969609	1.16972	40417	TIMM8B	0.0002205	0.012856			0.893646	3.91716	1.43445	1.3033	40417	TIMM8B	2e-07	18.361				0.812586	2.24336	0.969609	1.16972	40417	TIMM8B	0.0002205	8.455			40417	TIMM8B	1.14581	0.566381	0.494307	0.541719	0.843656	4.00724	-0.646606
1.27758	5.16619	3.02863	1.56205	439	TPD52L1	2.6e-06	0.0003873			1.15255	3.02551	1.84531	1.45776	439	TPD52L1	0.0004116	0.02067			1.27758	5.16619	3.02863	1.56205	439	TPD52L1	2.6e-06	14.045				1.15255	3.02551	1.84531	1.45776	439	TPD52L1	0.0004116	7.732			439	TPD52L1	1.01315	0.596008	0.588273	-0.0397228	1.69048	3.08597	-0.565044
										0.665447	0.633467	0.276696	0.19433	40665	UBE2C	1e-07	3.01e-05			0.832112	1.04222	0.372915	0.206986	40665	UBE2C	< 1e-07	20.057				0.665447	0.633467	0.276696	0.19433	40665	UBE2C	< 1e-07	20.658			40665	UBE2C	1.21044	0.709412	0.586075	-3.02771	-1.48319	1.21324	0.622557

																																									19693	RPL10A	1.11849	0.645432	0.577056	1.28685	1.65358	2.82982	-0.769215
																																									37123	RPL13A	1.07581	0.768888	0.714703	1.48164	1.61594	2.36667	-0.748998
																																									33414	RPL13A	1.07006	0.779744	0.728691	1.47494	1.61912	2.33463	-0.744823
																																									37128	RPL13A	0.982289	0.756488	0.770128	1.25074	1.57994	2.15123	-0.679542
																				0.969009	3.73524	2.40328	2.09456	19693	RPL10A	3e-07	17.156														38130	RPL26	0.997871	0.868563	0.870416	1.66959	1.41439	1.82785	-0.696038
																				1.60338	6.94104	4.87624	4.57775	37123	RPL13A	9e-07	15.512														34418	RPL9	1.2686	1.11778	0.88111	1.95957	1.61022	2.74218	-0.873759
																				1.106	8.9726	4.79379	5.21477	24213	RPS3A	< 1e-07	22.73
																				0.999131	8.30481	4.27974	5.25137	34418	RPL9	< 1e-07	21.177														29173	RPS25	1.07099	0.903408	0.843528	1.80275	1.3672	2.11215	-0.743535
																				1.19949	8.46774	5.21627	7.02587	24713	RPL9	9e-07	15.671
[truncated: 11 more columns]
