# Supplementary material for: Identification and validation of genes involved in cervical tumourigenesis
Source: BMC Cancer. 2011 Feb 22;11:80. doi: 10.1186/1471-2407-11-80 (PMC3050856; doi:10.1186/1471-2407-11-80)
Supplement: Additional file 3 — Identified genes linked to specific pathways. [file 1471-2407-11-80-S3.XLS]

## Sheet: Sheet1
	GENE SYMBOL	GENE NAME
CELL CYCLE RELATED
	CDC20	CDC20 Cell Division Cycle 20 Homolog (S. Cerevisiae)
	CDC25B	Cell Division Cycle 25B
	CKS1B	CDC28 Protein Kinase Regulatory Subunit 1b
	CKS2	CDC28 Protein Kinase Regulatory Subunit 2
	CCNB1	Cyclin B1
	CCNB2	Cyclin B2
	CDKN2A	Cyclin-Dependent Kinase Inhibitor 2a (p16, inhibits CDK4)
	MCM4	MCM4 Minichromosome Maintenance Deficient 4 (S. Cerevisiae)
	MCM6	MCM6 Minichromosome Maintenance Deficient 6 (Mis5 Homolog, S. Pombe) (S. Cerevisiae)
	NUSAP1	Nucleolar And Spindle Associated Protein 1
	PCNA	Proliferating Cell Nuclear Antigen
	SMC4	Smc4 Structural Maintenance Of Chromosomes 4-Like 1 (Yeast)
	UBE2C	Ubiquitin-Conjugating Enzyme E2C
INTERFERON INDUCED GENES
	ISG15 / G1P2	Interferon, Alpha-Inducible Protein -15K
	ISG20	Interferon Stimulated Exonuclease Gene 20kda
	DTX3L	Deltex 3-Like (Drosophila)
	KRT17	Keratin 17
	STAT1	Signal Transducer And Activator Of Transcription 1, 91kda
UBIQUITIN PATHWAY
	UBE2C	Ubiquitin-Conjugating Enzyme E2C
	CDC20	Cdc20 Cell Division Cycle 20 Homolog (S. Cerevisiae)
	DTX3L / BBAP	Deltex 3-Like (Drosophila)
	ISG15 / G1P2	Interferon, Alpha-Inducible Protein 15k
	ASB16	Ankyrin Repeat And Socs Box-Containing 16
MYC PATHWAY (MYC CANCER GENE DATABASE) - *
	CCNB1	Cyclin B1
	CDC25B	Cell Division Cycle 25b
	CDKN2A	Cyclin-Dependent Kinase Inhibitor 2a , p16
	CKS2	Cdc28 Protein Kinase Regulatory Subunit 2
	ISG20	Interferon Stimulated Exonuclease Gene 20KDa
	MCM4	MCM4 Minichromosome Maintenance Deficient 4 (S. Cerevisiae)
	MCM6	MCM6 Minichromosome Maintenance Deficient 6 (Mis5 Homolog, S. Pombe) (S. Cerevisiae)
	PCNA	Proliferating Cell Nuclear Antigen
	SLC2A1	Solute Carrier Family 2 (Facilitated Glucose Transporter), Member 1
	SLC16A1	Solute Carrier Family 16 (Monocarboxylic Acid Transporters), Member 1
	TK1	Thymidine Kinase 1, Soluble
	CSTB**	Cystatin B (Stefin B)
HPV E6/E7 RELATED - #
	APOBEC3B	Apolipoprotein B mRNA Editing Enzyme, Catalytic Polypeptide-Like 3B
	CDC20	Cdc20 Cell Division Cycle 20 Homolog (S. Cerevisiae)
	CKS2	Cdc28 Protein Kinase Regulatory Subunit 2
	CCNB1	Cyclin B1
	CCNB2	Cyclin B2
	CDKN2A	Cyclin-Dependent Kinase Inhibitor 2a, p16
	EBP	Emopamil Binding Protein (Sterol Isomerase)
	MCM4	Mcm4 Minichromosome Maintenance Deficient 4 (S. Cerevisiae)
	MELK	Maternal Embryonic Leucine Zipper Kinase
	PCNA	Proliferating Cell Nuclear Antigen
	TK1	Thymidine Kinase 1, Soluble
	TOP2A	Topoisomerase (Dna) Ii Alpha 170KDa
	UBE2C	Ubiquitin-Conjugating Enzyme E2C
	LAMB3§	Laminin, Beta 3
TARGETING RNA
	APOBEC3B	Apolipoprotein B mRNA Editing Enzyme, Catalytic Polypeptide-Like 3B
	IGF2BP2	Insulin-Like Growth Factor 2 mRNA Binding Protein 2
	ISG20	Interferon Stimulated Exonuclease Gene 20KDa
UR = up-regulated; DR = down-regulated
** - Down-regulated;
References - * - 75; # - 76; § - 69
