# Supplementary material for: Identification and validation of genes involved in cervical tumourigenesis
Source: BMC Cancer. 2011 Feb 22;11:80. doi: 10.1186/1471-2407-11-80 (PMC3050856; doi:10.1186/1471-2407-11-80)
Supplement: Additional file 4 — p53 family regulated genes. [file 1471-2407-11-80-S4.XLS]

## Sheet: P53 UPREG GENES 1
Total Number of Entries: 40
Gene Name		EnsEmbl	RefSeq	Localization	Chr	Strand	REs	Array	UCSC	p53	p73a	p73b	p63
	CDH3, CDHP, PCAD	ENSG00000062038	NM_001793	INTRON	16		7			UP	UP	UP	UP
	MCM6, Mis5	ENSG00000076003	NM_005915	INTRON	2		3						DOWN
	FCGBP, FC(GAMMA)BP	ENSG00000090920	NM_003890	INTRON, PROMOTER	19		7
	CDC25B	ENSG00000101224	NM_212530	INTRON	20		4
			NM_021873
			NM_004358
			NM_021874
			NM_021872
	MCM4, CDC21, CDC54, hCdc21, P1-Cdc21, MGC33310	ENSG00000104738	NM_182746	INTRON, 5UTR	8		7
			NM_005914
	COL7A1, EBDCT, EBD1, EBR1	ENSG00000114270	NM_000094	INTRON, PROMOTER	3		13
	STAT1, STAT91	ENSG00000115415	NM_007315	INTRON	2		3
	SLC2A1, GLUT1, GLUT	ENSG00000117394	NM_006516	INTRON, PROMOTER	1		10			DOWN	DOWN		DOWN
	CDC20, p55CDC	ENSG00000117399	NM_001255	INTRON, PROMOTER	1		3
	CKS2	ENSG00000123975	NM_001827	PROMOTER	9		2
	SLURP1, ARS, ANUP, MDM, ArsB, LY6LS	ENSG00000126233	NM_020427	INTRON	8		1			UP		UP	UP
	CDH15, CDH3, CDH14	ENSG00000129910	NM_004933	INTRON, PROMOTER	16		5
	INDO, IDO, CD107B	ENSG00000131203	NM_002164	INTRON	8		4
	NUP210, GP210, POM210, FLJ22389, KIAA0906	ENSG00000132182	NM_024923	INTRON, PROMOTER	3		7
	PCNA	ENSG00000132646	NM_002592	PROMOTER	20		1				DOWN		DOWN
			NM_182649
	CCNB1, CCNB	ENSG00000134057	NM_031966	INTRON, PROMOTER	5		2						DOWN
	NUSAP1, FLJ13421, LNP, ANKT, NuSAP1, SAPL, BM037, PRO0310p1, Q0310	ENSG00000137804	NM_018454	INTRON, PROMOTER	15		8
			NM_016359
	CXCL14, SCYB14, BRAK, NJAC, bolekine, Kec, MIP-2g, BMAC, KS1	ENSG00000145824	NM_004887	INTRON, PROMOTER	5		4
	EBP, CDPX2, CPX, CPXD	ENSG00000147155	NM_006579	INTRON	X		2
	CDKN2A, CDKN2, MLM, CDK4I, p16, INK4a, MTS1, CMM2, ARF, p19, p14, INK4, p16INK4a	ENSG00000147889	NM_058195	INTRON	9		5
			NM_000077
	MMP3, STMY1, STMY	ENSG00000149968	NM_002422	INTRON, PROMOTER	11		2
	GJA1, ODDD, GJAL, CX43, ODD, ODOD, SDTY3	ENSG00000152661	NM_000165	PROMOTER	6		2			UP	UP		UP
	PLOD2	ENSG00000152952	NM_182943	INTRON	3		4
			NM_000935
	SLC16A1, MCT	ENSG00000155380	NM_003051	INTRON, PROMOTER	1		7
	CCNB2, HsT17299	ENSG00000157456	NM_004701	INTRON	15		5
	TFF3, HITF	ENSG00000160180	NM_003226	INTRON, PROMOTER	21		2
	DTX3L, "rhysin 2", BBAP	ENSG00000163840	NM_138287	PROMOTER	3		1
	MELK, KIAA0175	ENSG00000165304	NM_014791	INTRON	9		6
	TK1	ENSG00000167900	NM_003258	PROMOTER	17		1			DOWN
	IL8, SCYB8, LUCT, LECT, MDNCF, TSG-1, CXCL8, IL-8, NAP-1, 3-10C, MONAP, AMCF-I, LYNAP, NAF, b-ENAP, GCP-1, K60	ENSG00000169429	NM_000584	5UTR	4		1
	ISG20, HEM45	ENSG00000172183	NM_002201	INTRON	15		6					DOWN	DOWN
	CKS1B, ckshs1, CKS1	ENSG00000173207	NM_001826	PROMOTER	1		1
	UBE2C, UBCH10	ENSG00000175063	NM_181800	INTRON, PROMOTER	20		3
			NM_007019
			NM_181799
			NM_181803										DOWN
	CALML5, CLSP	ENSG00000178372	NM_017422	PROMOTER	10		1
	APOBEC3B, PHRBNL, "phorbolin 3", FLJ21201	ENSG00000179750	NM_004900	INTRON	22		2			DOWN	DOWN		UP
	KRT10, KPP	ENSG00000186395	NM_000421	PROMOTER	17		1
	KRT17, PCHC1	ENSG00000186831	NM_000422	INTRON	17		1					UP	UP
	AGRN	ENSG00000188157	NM_198576	INTRON	1		3
	MMP1, CLG	ENSG00000196611	NM_002421	INTRON	11		2
	LAMB3, LAMNB1, nicein-125kDa, kalinin-140kDa, BM600-125kDa	ENSG00000196878	NM_001017402	INTRON, PROMOTER	1		7
			NM_000228										UP
Please use the following reference to cite the p53FamTaG database in your publications:
Sbisà E., Catalano D., Grillo G., Licciulli F., Turi A., Liuni S., Pesole G., De Grassi A., Caratozzolo M. F., D'Erchia A. M., Navarro B., Tullo A., Saccone C., Gisel A.
p53FamTaG: a database resource of human p53, p63 and p73 direct target genes combining in silico prediction and microarray data. BMC Bioinformatics 2007 March 8, 8(Suppl 1):S20
