# Supplementary material for: Identification and validation of genes involved in cervical tumourigenesis
Source: BMC Cancer. 2011 Feb 22;11:80. doi: 10.1186/1471-2407-11-80 (PMC3050856; doi:10.1186/1471-2407-11-80)
Supplement: Additional file 5 — Relative Quantitation with and without CXM180. [file 1471-2407-11-80-S5.XLS]

## Sheet: Sheet1
Detector	RQ with CXM180	RQ WITHOUT CXM180
TMEM123-Hs00364685_m1	1.00492	1.30877
PLA2G6-Hs00185926_m1	1.00905	0.856328
IL8-Hs01567912_g1	0.861744	0.612653
AGRN-Hs00394748_m1	0.879364	0.591265
CSTB-Hs00164368_m1	0.908839	0.948604
DTX3L-Hs00370540_m1	1.16971	0.804843
CXCL14-Hs00171135_m1	1.49396	1.57849
INDO-Hs00984148_m1	1.25824	0.819333
KRTDAP-Hs00415563_m1	0.611767	2.25425
CCL18-Hs00268113_m1	1.62004	0.943605
RPL10A-Hs01912344_uH	0.890192	0.813377
GLB1L3-Hs00293572_m1	0.478046	1.15165
FST-Hs00246260_m1	0.717987	0.854627
IGFL1-Hs01651089_g1	1.76222	4.75682
PARP14-Hs00393814_m1	0.755455	0.587515
RPS8-Hs01374307_g1	0.875279	0.810067
DAPL1-Hs00395165_m1	1.35468	1.86158
MMP1-Hs00899658_m1	2.52253	0.996952
STAT1-Hs01013989_m1	2.15413	1.73219
APOBEC3B-Hs00358981_m1	5.01379	44.4856
MCM4-Hs00381539_m1	1.34001	1.05602
MMP3-Hs00968308_m1	0.302748	0.225767
SLURP1-Hs00363489_m1	0.56737	1.11004
CDC25B-Hs01550934_m1	1.52287	1.16186
CKS1B-Hs02518862_g1	1.45612	0.951767
DCUN1D5-Hs00260376_m1	0.837277	0.889923
HOPX-Hs00261238_m1	0.57251	0.901557
LAMB3-Hs00165078_m1	2.4397	1.60892
MCM6-Hs00195504_m1	1.48791	1.17361
B4GALT1-Hs00155245_m1	0.634695	0.478149
TOP2A-Hs03063307_m1	1.82496	1.38722
BIRC2-Hs01112284_m1	0.807993	0.778401
SLC16A1-Hs00161826_m1	2.80011	2.14776
CTSC-Hs00175188_m1	0.56614	0.388173
KRT10-Hs00166289_m1	7.42996	34.1344
FLJ44635-Hs00885839_s1	6.98147	2.66708
C20orf114-Hs00264197_m1	0.0108535	0.000830705
CASP4-Hs00233437_m1	1.40407	1.36262
CRNN-Hs00211833_m1	0.400854	0.56082
MRCL3-Hs00272402_m1	0.683659	0.613184
SDCCAG8-Hs00394864_m1	0.703815	0.639787
TRAPPC6A-Hs00225487_m1	0.514758	0.388743
DYNLL1-Hs00853309_g1	4.20119	4.36791
TIMM8B-Hs00382555_m1	1.51431	1.35436
RPL9-Hs01552541_g1	0.444162	0.472092
18S-Hs99999901_s1	0.162836	0.169685
GJA1-Hs00748445_s1	0.601995	0.508388
ISG15-Hs00192713_m1	2.06597	1.53655
PLOD2-Hs00168688_m1	2.21483	1.54439
FCGBP-Hs00175398_m1	0.113457	0.0292211
HEBP2-Hs00204872_m1	1.50603	1.56088
THOC6-Hs00738020_g1	1.63077	1.39131
YAP1-Hs00371735_m1	0.651987	0.614667
ASB16-Hs00365575_m1	2.29963	3.62964
ISG20-Hs00158122_m1	0.499426	0.406646
CAPNS2-Hs00260517_s1	1.98671	2.71229
IGF2BP2-Hs01118009_m1	0.458211	0.343732
RASSF6-Hs00698249_m1	3.073	2.48153
RPL13A-Hs03043885_g1	0.62725	0.594403
TPD52L1-Hs00180099_m1	1.71067	1.71111
MAFB-Hs00534343_s1	2.08998	2.18517
TFF3-Hs00173625_m1	0.0227472	0.00476233
CES2-Hs00187279_m1	1.98481	1.75438
FBLN1-Hs00972609_m1	0.342816	0.24757
FERMT1-Hs00214355_m1	2.94499	2.69457
C11orf9-Hs00203205_m1	0.510173	0.487463
CD36-Hs00169627_m1	10.6158	22.7605
CDH3-Hs00169968_m1	13.1587	12.5829
DBI-Hs00220950_m1	2.15767	2.2379
HCRTR1-Hs00173513_m1	0.510173	0.487463
NUP210-Hs00227779_m1	3.45836	2.65543
OPTC-Hs00205039_m1	0.510173	0.487463
RGS5-Hs00186212_m1	0.405613	0.314387
RPS3A-Hs00826558_m1	0.510173	0.487463
SMC4-Hs00193991_m1	3.28125	2.56749
CCNB1-Hs01030101_g1	10.44	9.40882
COL7A1-Hs00164310_m1	2.76264	2.82733
KRT17-Hs00356958_m1	3.92122	4.42476
PCNA-Hs99999177_g1	2.64579	2.48562
KLK9-Hs01043981_m1	30.8271	53.4375
SLC2A1-Hs00197884_m1	3.34455	2.9472
CALML5-Hs00249968_s1	10.2307	16.3021
ASPN-Hs00214395_m1	0.178297	0.153053
FGFBP1-Hs00183226_m1	0.167113	0.122874
NUSAP1-Hs00153533_m1	6.57218	5.38996
UBE2C-Hs00738962_m1	12.1512	13.3926
CKS2-Hs00829071_s1	6.96362	6.78577
CCNB2-Hs00270424_m1	7.52496	6.56741
CDC20-Hs03004916_g1	13.8732	12.3264
EBP-Hs00198130_m1	5.0445	5.76959
MELK-Hs00207681_m1	5.96901	5.2334
SPINK5-Hs00199260_m1	0.081704	0.106841
TK1-Hs01062125_m1	7.11209	5.27874
CDKN2A-Hs99999189_m1	731.037	500.154
